# Supplementary material for: Ginseng® Alleviates Malathion-Induced Hepatorenal Injury through Modulation of the Biochemical, Antioxidant, Anti-Apoptotic, and Anti-Inflammatory Markers in Male Rats
Source: Life (Basel). 2022 May 23;12(5):771. doi: 10.3390/life12050771 (PMC9144712; doi:10.3390/life12050771)
Supplement: Supplementary file 1 [file life-12-00771-s001.zip]

Archive with 1 entries (1 files):
- life-1708364-supplementary.pdf
